# Supplementary material for: Changes in enzymatic activity and oxidative stress in honeybees kept in the apiary and laboratory conditions during the course of nosemosis
Source: PLoS One. 2025 Jan 15;20(1):e0317384. doi: 10.1371/journal.pone.0317384 (PMC11734893; doi:10.1371/journal.pone.0317384)
Supplement: S2 File — (XLSX) [file pone.0317384.s002.xlsx]

## Sheet: Lysozyme_H_I
						One-sided t-Welch test				Two-sided t-Welch test
	Month	Age (Day old)	Group	Healthy (mean)	Infected (mean)	t-statistic	df	p-value	Signif.	t-statistic	df	p-value	Signif.
0	May	1-day-old	LA	0.736667	0.54	2.06415	2.10545	0.915688		2.06415	2.10545	0.168625
1	May	19-day-old	L	0.306667	0.346667	-2.35339	3.29756	0.046067	*	-2.35339	3.29756	0.092134
2	May	19-day-old	A	0.36	0.463333	-3.96914	2.92417	0.014979	*	-3.96914	2.92417	0.029958	*
3	May	28-day-old	L	1.26	1.71333	-3.12005	2.73523	0.0296873	*	-3.12005	2.73523	0.0593745
4	May	28-day-old	A	5.74333	1.48	10.3991	2.22822	0.996884		10.3991	2.22822	0.00623222	**
5	June	1-day-old	LA	0.45	0.293333	2.69563	2.79169	0.95997		2.69563	2.79169	0.0800606
6	June	19-day-old	L	0.29	0.466667	-4.75954	3.03334	0.00858625	**	-4.75954	3.03334	0.0171725	*
7	June	19-day-old	A	0.663333	3.27	-20.2249	2.14396	0.000870212	***	-20.2249	2.14396	0.00174042	**
8	June	28-day-old	L	1.16667	2.06667	-4.97532	2.94118	0.00817554	**	-4.97532	2.94118	0.0163511	*
9	June	28-day-old	A	3.85333	12.6833	-12.4943	2.47349	0.00134446	**	-12.4943	2.47349	0.00268892	**
10	July	1-day-old	LA	0.5	0.543333	-1.41005	3.93411	0.116234		-1.41005	3.93411	0.232468
11	July	19-day-old	L	0.53	0.683333	-3.74343	3.24223	0.0145451	*	-3.74343	3.24223	0.0290902	*
12	July	19-day-old	A	1.61	4.86	-18.4093	2.8581	0.000233123	***	-18.4093	2.8581	0.000466246	***
13	July	28-day-old	L	1.63	3.13	-8.94295	2.12199	0.00508662	**	-8.94295	2.12199	0.0101732	*
14	July	28-day-old	A	4.47667	7.36333	-9.4175	3.40007	0.000746626	***	-9.4175	3.40007	0.00149325	**
15	August	1-day-old	LA	0.303333	0.306667	-0.121268	3.3483	0.455199		-0.121268	3.3483	0.910397
16	August	19-day-old	L	0.303333	0.403333	-3.81	2.99144	0.0159737	*	-3.81	2.99144	0.0319475	*
17	August	19-day-old	A	0.523333	0.436667	4.3948	2.94118	0.988627		4.3948	2.94118	0.0227456	*
18	August	28-day-old	L	0.34	1.05667	-30.7143	3.17383	2.4545e-05	***	-30.7143	3.17383	4.90899e-05	***
19	August	28-day-old	A	0.4	1.49333	-8.67676	2.03387	0.00618441	**	-8.67676	2.03387	0.0123688	*
20	September	1-day-old	LA	0.4	0.496667	-3.80789	3.71713	0.0108502	*	-3.80789	3.71713	0.0217003	*
21	September	19-day-old	L	1.13667	1.63	-3.80112	3.37885	0.0129573	*	-3.80112	3.37885	0.0259146	*
22	September	19-day-old	A	1.69	2.33667	-4.78757	3.05063	0.00833962	**	-4.78757	3.05063	0.0166792	*
23	September	28-day-old	L	1.08333	1.10333	-0.260623	3.37535	0.404745		-0.260623	3.37535	0.80949
24	September	28-day-old	A	1.93667	3.63	-3.71725	3.82305	0.0111187	*	-3.71725	3.82305	0.0222373	*

## Sheet: Oxidative stress_H_I
						One-sided t-Welch test				Two-sided t-Welch test
	Month	Age (Day old)	Group	Healthy (mean)	Infected (mean)	t-statistic	df	p-value	Signif.	t-statistic	df	p-value	Signif.
0	May	1-day-old	LA	5.20667	6.04667	-4.7898	2.09009	0.0187572	*	-4.7898	2.09009	0.0375145	*
1	May	19-day-old	L	3.88	4.72	-5.9596	3.00916	0.00468468	**	-5.9596	3.00916	0.00936935	**
2	May	19-day-old	A	8.40667	9.59667	-1.20225	3.99059	0.147857		-1.20225	3.99059	0.295714
3	May	28-day-old	L	4.52667	3.96667	1.6223	2.29189	0.88486		1.6223	2.29189	0.23028
4	May	28-day-old	A	6.65	7.63	-5.84273	3.99191	0.00215282	**	-5.84273	3.99191	0.00430565	**
5	June	1-day-old	LA	5.79	4.01333	18.1541	2.81285	0.999734		18.1541	2.81285	0.000531821	***
6	June	19-day-old	L	5.13667	4.77333	6.92151	3.94231	0.998794		6.92151	3.94231	0.00241205	**
7	June	19-day-old	A	8.43333	8.99	-3.86806	3.62673	0.0108199	*	-3.86806	3.62673	0.0216399	*
8	June	28-day-old	L	4.77333	4.3	7.87674	3.7874	0.999122		7.87674	3.7874	0.00175561	**
9	June	28-day-old	A	6.24333	7.98333	-2.20816	2.26118	0.071535		-2.20816	2.26118	0.14307
10	July	1-day-old	LA	6.99333	7.37333	-8.7434	3.21504	0.00119823	**	-8.7434	3.21504	0.00239647	**
11	July	19-day-old	L	4.09333	5.83	-24.4517	3.3499	3.40268e-05	***	-24.4517	3.3499	6.80535e-05	***
12	July	19-day-old	A	7.00333	9.63667	-31.7272	3.66972	6.50343e-06	***	-31.7272	3.66972	1.30069e-05	***
13	July	28-day-old	L	3.73667	6.56667	-24.3068	2.73857	0.000139731	***	-24.3068	2.73857	0.000279462	***
14	July	28-day-old	A	2.45	3.35	-4.50375	3.86488	0.00583825	**	-4.50375	3.86488	0.0116765	*
15	August	1-day-old	LA	6.14667	4.60667	27.271	3.52781	0.999984		27.271	3.52781	3.13105e-05	***
16	August	19-day-old	L	6.76	5.19	10.3448	3.90633	0.999722		10.3448	3.90633	0.00055622	***
17	August	19-day-old	A	7.05	7.20333	-0.55075	2.32602	0.315085		-0.55075	2.32602	0.63017
18	August	28-day-old	L	4.26333	4.63667	-4.08422	3.02821	0.0130242	*	-4.08422	3.02821	0.0260485	*
19	August	28-day-old	A	7.27333	7.56333	-1.88419	3.07418	0.0769115		-1.88419	3.07418	0.153823
20	September	1-day-old	LA	5.88667	5.47	5.35933	3.85368	0.996752		5.35933	3.85368	0.00649611	**
21	September	19-day-old	L	4.79667	5.82	-1.64887	2.02029	0.119854		-1.64887	2.02029	0.239707
22	September	19-day-old	A	5.69	6.83333	-2.12088	2.09835	0.0810012		-2.12088	2.09835	0.162002
23	September	28-day-old	L	4.86667	5.20667	-3.92018	3.97743	0.00871649	**	-3.92018	3.97743	0.017433	*
24	September	28-day-old	A	9.03	9.6	-2.88016	3.40949	0.0272441	*	-2.88016	3.40949	0.0544882

## Sheet: PO activity_H_I
						One-sided t-Welch test				Two-sided t-Welch test
	Month	Age (Day old)	Group	Healthy (mean)	Infected (mean)	t-statistic	df	p-value	Signif.	t-statistic	df	p-value	Signif.
0	May	1-day-old	LA	0.09	0.0906667	-0.27735	2	0.403775		-0.27735	2	0.80755
1	May	19-day-old	L	0.092	0.09	0.255377	2.91862	0.592317		0.255377	2.91862	0.815366
2	May	19-day-old	A	0.0893333	0.151333	-12.7745	2.07689	0.00262501	**	-12.7745	2.07689	0.00525002	**
3	May	28-day-old	L	0.0853333	0.11	-0.903245	2.00239	0.230816		-0.903245	2.00239	0.461632
4	May	28-day-old	A	0.539333	3.55667	-33.9658	2.60382	8.05064e-05	***	-33.9658	2.60382	0.000161013	***
5	June	1-day-old	LA	0.094	0.115333	-2.1723	2	0.0809738		-2.1723	2	0.161948
6	June	19-day-old	L	0.157333	0.172667	-1.12362	2.84482	0.173486		-1.12362	2.84482	0.346971
7	June	19-day-old	A	0.614667	3.39333	-37.2084	3.93394	1.84229e-06	***	-37.2084	3.93394	3.68459e-06	***
8	June	28-day-old	L	0.138	0.262667	-4.13316	2.30763	0.0209611	*	-4.13316	2.30763	0.0419223	*
9	June	28-day-old	A	0.55	2.96933	-24.4003	2.32801	0.000369638	***	-24.4003	2.32801	0.000739276	***
10	July	1-day-old	LA	0.106667	0.09	5	2	0.981125		5	2	0.0377496	*
11	July	19-day-old	L	0.146667	0.816667	-31.3909	2.42744	0.000157671	***	-31.3909	2.42744	0.000315341	***
12	July	19-day-old	A	3.64	3.66667	-0.137563	3.91578	0.448684		-0.137563	3.91578	0.897368
13	July	28-day-old	L	0.266667	2.87667	-36.3499	3.98335	1.78279e-06	***	-36.3499	3.98335	3.56559e-06	***
14	July	28-day-old	A	4	3.75	2.74963	3.94231	0.973888		2.74963	3.94231	0.0522236
15	August	1-day-old	LA	0.143333	0.0913333	6.03582	2.50519	0.992508		6.03582	2.50519	0.014985	*
16	August	19-day-old	L	0.338	0.785333	-3.61705	2.01084	0.0340526	*	-3.61705	2.01084	0.0681053
17	August	19-day-old	A	0.66	2.69867	-18.3987	2.52243	0.000469038	***	-18.3987	2.52243	0.000938076	***
18	August	28-day-old	L	0.312667	0.284667	0.621217	2.32238	0.705011		0.621217	2.32238	0.589977
19	August	28-day-old	A	1.71667	3.392	-4.22469	2.05894	0.0245761	*	-4.22469	2.05894	0.0491522	*
20	September	1-day-old	LA	0.129333	0.0853333	7.37902	2.05062	0.99166		7.37902	2.05062	0.0166797	*
21	September	19-day-old	L	1.79533	0.498667	6.71729	3.74529	0.998387		6.71729	3.74529	0.00322643	**
22	September	19-day-old	A	3.27267	3.19067	0.948486	3.97028	0.801518		0.948486	3.97028	0.396965
23	September	28-day-old	L	0.629333	1.14067	-10.9695	2.63797	0.00141872	**	-10.9695	2.63797	0.00283744	**
24	September	28-day-old	A	1.35	1.65	-6.54446	3.54873	0.00211828	**	-6.54446	3.54873	0.00423655	**

## Sheet: Lysozyme_L_A
						One-sided t-Welch test				Two-sided t-Welch test
	Month	Age (Day old)	Healthy	Group L (mean)	Group A (mean)	t-statistic	df	p-value	Signif.	t-statistic	df	p-value	Signif.
0	May	19-day-old	Healthy	0.306667	0.36	-3.67065	3.74093	0.0120091	*	-3.67065	3.74093	0.0240181	*
1	May	19-day-old	Infected	0.346667	0.463333	-4.24437	3.3483	0.00959021	**	-4.24437	3.3483	0.0191804	*
2	May	28-day-old	Healthy	1.26	5.74333	-10.6652	2.4407	0.00208425	**	-10.6652	2.4407	0.00416849	**
3	May	28-day-old	Infected	1.71333	1.48	2.08885	3.30494	0.940249		2.08885	3.30494	0.119501
4	June	19-day-old	Healthy	0.29	0.663333	-12.601	3.63589	0.000197057	***	-12.601	3.63589	0.000394114	***
5	June	19-day-old	Infected	0.466667	3.27	-21.4307	2.26767	0.000574782	***	-21.4307	2.26767	0.00114956	**
6	June	28-day-old	Healthy	1.16667	3.85333	-10.9602	2.4817	0.0018262	**	-10.9602	2.4817	0.00365239	**
7	June	28-day-old	Infected	2.06667	12.6833	-15.4517	2.23402	0.0012865	**	-15.4517	2.23402	0.00257301	**
8	July	19-day-old	Healthy	0.53	1.61	-13.753	2.30061	0.00146768	**	-13.753	2.30061	0.00293537	**
9	July	19-day-old	Infected	0.683333	4.86	-25.5714	2.19525	0.000462768	***	-25.5714	2.19525	0.000925536	***
10	July	28-day-old	Healthy	1.63	4.47667	-16.9885	2.12223	0.00132265	**	-16.9885	2.12223	0.0026453	**
11	July	28-day-old	Infected	3.13	7.36333	-13.8068	3.4021	0.000208308	***	-13.8068	3.4021	0.000416616	***
12	August	19-day-old	Healthy	0.303333	0.523333	-10.3075	3.52781	0.00046536	***	-10.3075	3.52781	0.000930719	***
13	August	19-day-old	Infected	0.403333	0.436667	-1.33631	2.56	0.143902		-1.33631	2.56	0.287804
14	August	28-day-old	Healthy	0.34	0.4	-3.67423	4	0.0106558	*	-3.67423	4	0.0213116	*
15	August	28-day-old	Infected	1.05667	1.49333	-3.43549	2.10437	0.0350218	*	-3.43549	2.10437	0.0700435
16	September	19-day-old	Healthy	1.13667	1.69	-5.88371	3.9693	0.0021363	**	-5.88371	3.9693	0.00427261	**
17	September	19-day-old	Infected	1.63	2.33667	-4.3621	3.97265	0.00611311	**	-4.3621	3.97265	0.0122262	*
18	September	28-day-old	Healthy	1.08333	1.93667	-2.38742	2.05322	0.0681832		-2.38742	2.05322	0.136366
19	September	28-day-old	Infected	1.10333	3.63	-8.63373	2.2063	0.00483269	**	-8.63373	2.2063	0.00966538	**

## Sheet: Oxidative stress_L_A
						One-sided t-Welch test				Two-sided t-Welch test
	Month	Age (Day old)	Healthy	Group L (mean)	Group A (mean)	t-statistic	df	p-value	Signif.	t-statistic	df	p-value	Signif.
0	May	19-day-old	Healthy	3.88	8.40667	-6.2221	2.12163	0.0107499	*	-6.2221	2.12163	0.0214997	*
1	May	19-day-old	Infected	4.72	9.59667	-7.111	2.03633	0.0091497	**	-7.111	2.03633	0.0182994	*
2	May	28-day-old	Healthy	4.52667	6.65	-14.4549	3.77331	9.61481e-05	***	-14.4549	3.77331	0.000192296	***
3	May	28-day-old	Infected	3.96667	7.63	-10.3321	2.52055	0.00198512	**	-10.3321	2.52055	0.00397025	**
4	June	19-day-old	Healthy	5.13667	8.43333	-26.72	2.44598	0.000222336	***	-26.72	2.44598	0.000444672	***
5	June	19-day-old	Infected	4.77333	8.99	-46.4396	2.66895	2.9338e-05	***	-46.4396	2.66895	5.86759e-05	***
6	June	28-day-old	Healthy	4.77333	6.24333	-7.38806	2.14404	0.00733612	**	-7.38806	2.14404	0.0146722	*
7	June	28-day-old	Infected	4.3	7.98333	-4.81597	2.01533	0.0199538	*	-4.81597	2.01533	0.0399077	*
8	July	19-day-old	Healthy	4.09333	7.00333	-37.9207	3.14667	1.35484e-05	***	-37.9207	3.14667	2.70967e-05	***
9	July	19-day-old	Infected	5.83	9.63667	-48.9628	3.84288	8.1087e-07	***	-48.9628	3.84288	1.62174e-06	***
10	July	28-day-old	Healthy	3.73667	2.45	7.74326	3.88001	0.999152		7.74326	3.88001	0.00169523	**
11	July	28-day-old	Infected	6.56667	3.35	19.996	2.36448	0.99946		19.996	2.36448	0.00108088	**
12	August	19-day-old	Healthy	6.76	7.05	-0.995082	2.71792	0.199927		-0.995082	2.71792	0.399854
13	August	19-day-old	Infected	5.19	7.20333	-16.1138	3.77004	6.45251e-05	***	-16.1138	3.77004	0.00012905	***
14	August	28-day-old	Healthy	4.26333	7.27333	-21.2016	2.3911	0.000442951	***	-21.2016	2.3911	0.000885903	***
15	August	28-day-old	Infected	4.63667	7.56333	-26.8412	3.95966	6.26181e-06	***	-26.8412	3.95966	1.25236e-05	***
16	September	19-day-old	Healthy	4.79667	5.69	-1.67167	2.02742	0.117437		-1.67167	2.02742	0.234874
17	September	19-day-old	Infected	5.82	6.83333	-1.62219	2.07281	0.120948		-1.62219	2.07281	0.241896
18	September	28-day-old	Healthy	4.86667	9.03	-23.566	2.49384	0.000269564	***	-23.566	2.49384	0.000539127	***
19	September	28-day-old	Infected	5.20667	9.6	-35.3134	3.2576	1.26752e-05	***	-35.3134	3.2576	2.53503e-05	***

## Sheet: PO activity_L_A
						One-sided t-Welch test				Two-sided t-Welch test
	Month	Age (Day old)	Healthy	Group L (mean)	Group A (mean)	t-statistic	df	p-value	Signif.	t-statistic	df	p-value	Signif.
0	May	19-day-old	Healthy	0.092	0.0893333	0.377964	2.03603	0.629384		0.377964	2.03603	0.741232
1	May	19-day-old	Infected	0.09	0.151333	-10.3508	3.63589	0.000396485	***	-10.3508	3.63589	0.000792971	***
2	May	28-day-old	Healthy	0.0853333	0.539333	-5.49122	2.00026	0.0157955	*	-5.49122	2.00026	0.031591	*
3	May	28-day-old	Infected	0.11	3.55667	-81.1986	3.88419	1.01299e-07	***	-81.1986	3.88419	2.02597e-07	***
4	June	19-day-old	Healthy	0.157333	0.614667	-7.95847	2.19314	0.00586536	**	-7.95847	2.19314	0.0117307	*
5	June	19-day-old	Infected	0.172667	3.39333	-64.9232	2.05566	9.75311e-05	***	-64.9232	2.05566	0.000195062	***
6	June	28-day-old	Healthy	0.138	0.55	-4.3079	2.02878	0.0243166	*	-4.3079	2.02878	0.0486332	*
7	June	28-day-old	Infected	0.262667	2.96933	-67.7892	3.98595	1.48247e-07	***	-67.7892	3.98595	2.96494e-07	***
8	July	19-day-old	Healthy	0.146667	3.64	-27.5503	2.01109	0.000638316	***	-27.5503	2.01109	0.00127663	**
9	July	19-day-old	Infected	0.816667	3.66667	-19.2341	2.0763	0.00112979	**	-19.2341	2.0763	0.00225959	**
10	July	28-day-old	Healthy	0.266667	4	-46.7479	3.92378	7.7339e-07	***	-46.7479	3.92378	1.54678e-06	***
11	July	28-day-old	Infected	2.87667	3.75	-10.4053	3.63797	0.000388091	***	-10.4053	3.63797	0.000776182	***
12	August	19-day-old	Healthy	0.338	0.66	-3.08722	2.01526	0.0449963	*	-3.08722	2.01526	0.0899926
13	August	19-day-old	Infected	0.785333	2.69867	-14.8084	2.37439	0.00107371	**	-14.8084	2.37439	0.00214741	**
14	August	28-day-old	Healthy	0.312667	1.71667	-3.54504	2.04849	0.0343644	*	-3.54504	2.04849	0.0687288
15	August	28-day-old	Infected	0.284667	3.392	-62.952	2.26579	5.04332e-05	***	-62.952	2.26579	0.000100866	***
16	September	19-day-old	Healthy	1.79533	3.27267	-8.90053	2.67138	0.0023245	**	-8.90053	2.67138	0.004649	**
17	September	19-day-old	Infected	0.498667	3.19067	-20.5345	2.93409	0.000145258	***	-20.5345	2.93409	0.000290516	***
18	September	28-day-old	Healthy	0.629333	1.35	-14.2906	3.28039	0.000228198	***	-14.2906	3.28039	0.000456395	***
19	September	28-day-old	Infected	1.14067	1.65	-12.2416	2.82037	0.000786732	***	-12.2416	2.82037	0.00157346	**

## Sheet: Lysozyme_Month
								One-sided t-Welch test				Two-sided t-Welch test
	Age (Day old)	Healthy	Group	Month1	Month1 (mean)	Month2	Month2 (mean)	t-statistic	df	p-value	Signif.	t-statistic	df	p-value	Signif.
0	1-day-old	Healthy	LA	June	0.45	May	0.736667	-2.65655	3.15098	0.0363444	*	-2.65655	3.15098	0.0726887
1	1-day-old	Healthy	LA	July	0.5	May	0.736667	-2.44392	2.24033	0.0605014		-2.44392	2.24033	0.121003
2	1-day-old	Healthy	LA	August	0.303333	May	0.736667	-4.5537	2.09542	0.020601	*	-4.5537	2.09542	0.0412021	*
3	1-day-old	Healthy	LA	September	0.4	May	0.736667	-3.53354	2.10545	0.0332049	*	-3.53354	2.10545	0.0664098
4	1-day-old	Healthy	LA	July	0.5	June	0.45	0.866025	2.73523	0.772128		0.866025	2.73523	0.455743
5	1-day-old	Healthy	LA	August	0.303333	June	0.45	-2.67281	2.29988	0.0501183		-2.67281	2.29988	0.100237
6	1-day-old	Healthy	LA	September	0.4	June	0.45	-0.907841	2.33103	0.223919		-0.907841	2.33103	0.447837
7	1-day-old	Healthy	LA	August	0.303333	July	0.5	-7.208	3.36886	0.00184742	**	-7.208	3.36886	0.00369485	**
8	1-day-old	Healthy	LA	September	0.4	July	0.5	-3.61158	3.46885	0.0143307	*	-3.61158	3.46885	0.0286613	*
9	1-day-old	Healthy	LA	September	0.4	August	0.303333	4.5853	3.99002	0.994899		4.5853	3.99002	0.0102025	*
10	1-day-old	Infected	LA	June	0.293333	May	0.54	-8.66104	3.38887	0.000996776	***	-8.66104	3.38887	0.00199355	**
11	1-day-old	Infected	LA	July	0.543333	May	0.54	0.131306	3.71713	0.548835		0.131306	3.71713	0.902329
12	1-day-old	Infected	LA	August	0.306667	May	0.54	-8.3666	3.44828	0.00104062	**	-8.3666	3.44828	0.00208124	**
13	1-day-old	Infected	LA	September	0.496667	May	0.54	-1.70698	3.71713	0.0842175		-1.70698	3.71713	0.168435
14	1-day-old	Infected	LA	July	0.543333	June	0.293333	7.94998	3.88952	0.999239		7.94998	3.88952	0.00152282	**
15	1-day-old	Infected	LA	August	0.306667	June	0.293333	0.398015	3.99647	0.644518		0.398015	3.99647	0.710965
16	1-day-old	Infected	LA	September	0.496667	June	0.293333	6.46599	3.88952	0.998378		6.46599	3.88952	0.00324413	**
17	1-day-old	Infected	LA	August	0.306667	July	0.543333	-7.65613	3.92361	0.000845118	***	-7.65613	3.92361	0.00169024	**
18	1-day-old	Infected	LA	September	0.496667	July	0.543333	-1.62747	4	0.0894837		-1.62747	4	0.178967
19	1-day-old	Infected	LA	September	0.496667	August	0.306667	6.14647	3.92361	0.998108		6.14647	3.92361	0.0037846	**
20	19-day-old	Healthy	L	June	0.29	May	0.306667	-0.857493	2.97172	0.22738		-0.857493	2.97172	0.454761
21	19-day-old	Healthy	L	July	0.53	May	0.306667	9.87861	2.69554	0.998291		9.87861	2.69554	0.00341785	**
22	19-day-old	Healthy	L	August	0.303333	May	0.306667	-0.223607	3.66972	0.417476		-0.223607	3.66972	0.834952
23	19-day-old	Healthy	L	September	1.13667	May	0.306667	11.8706	2.06465	0.996879		11.8706	2.06465	0.00624175	**
24	19-day-old	Healthy	L	July	0.53	June	0.29	8.86259	3.872	0.999481		8.86259	3.872	0.00103731	**
25	19-day-old	Healthy	L	August	0.303333	June	0.29	0.632456	3.56347	0.717313		0.632456	3.56347	0.565375
26	19-day-old	Healthy	L	September	1.13667	June	0.29	11.8428	2.24846	0.99774		11.8428	2.24846	0.00451945	**
27	19-day-old	Healthy	L	August	0.303333	July	0.53	-9.4299	3.2	0.000965745	***	-9.4299	3.2	0.00193149	**
28	19-day-old	Healthy	L	September	1.13667	July	0.53	8.37723	2.35738	0.995835		8.37723	2.35738	0.00833061	**
29	19-day-old	Healthy	L	September	1.13667	August	0.303333	11.8378	2.11998	0.997159		11.8378	2.11998	0.00568168	**
30	19-day-old	Healthy	A	June	0.663333	May	0.36	11.375	2.8764	0.999117		11.375	2.8764	0.00176643	**
31	19-day-old	Healthy	A	July	1.61	May	0.36	16.3198	2.09297	0.998469		16.3198	2.09297	0.00306275	**
32	19-day-old	Healthy	A	August	0.523333	May	0.36	7.74758	3.44828	0.998658		7.74758	3.44828	0.00268332	**
33	19-day-old	Healthy	A	September	1.69	May	0.36	20.6043	2.13209	0.99914		20.6043	2.13209	0.00171968	**
34	19-day-old	Healthy	A	July	1.61	June	0.663333	11.9164	2.39905	0.998285		11.9164	2.39905	0.00342909	**
35	19-day-old	Healthy	A	August	0.523333	June	0.663333	-4.69574	3.66972	0.00574121	**	-4.69574	3.66972	0.0114824	*
36	19-day-old	Healthy	A	September	1.69	June	0.663333	15.1191	2.56148	0.999288		15.1191	2.56148	0.0014231	**
37	19-day-old	Healthy	A	August	0.523333	July	1.61	-13.9771	2.21642	0.00166216	**	-13.9771	2.21642	0.00332432	**
38	19-day-old	Healthy	A	September	1.69	July	1.61	0.8095	3.88237	0.767542		0.8095	3.88237	0.464916
39	19-day-old	Healthy	A	September	1.69	August	0.523333	17.7003	2.30672	0.999186		17.7003	2.30672	0.00162827	**
40	19-day-old	Infected	L	June	0.466667	May	0.346667	3.34252	2.75455	0.974887		3.34252	2.75455	0.0502267
41	19-day-old	Infected	L	July	0.683333	May	0.346667	8.82441	2.65959	0.997584		8.82441	2.65959	0.0048315	**
42	19-day-old	Infected	L	August	0.403333	May	0.346667	2.06155	3.3483	0.939111		2.06155	3.3483	0.121777
43	19-day-old	Infected	L	September	1.63	May	0.346667	11.5976	2.07015	0.996759		11.5976	2.07015	0.00648122	**
44	19-day-old	Infected	L	July	0.683333	June	0.466667	4.49614	3.9795	0.994508		4.49614	3.9795	0.0109834	*
45	19-day-old	Infected	L	August	0.403333	June	0.466667	-1.57245	3.60982	0.0992558		-1.57245	3.60982	0.198512
46	19-day-old	Infected	L	September	1.63	June	0.466667	10.1598	2.35541	0.997323		10.1598	2.35541	0.00535361	**
47	19-day-old	Infected	L	August	0.403333	July	0.683333	-6.62013	3.46885	0.00219983	**	-6.62013	3.46885	0.00439967	**
48	19-day-old	Infected	L	September	1.63	July	0.683333	8.21551	2.40929	0.995943		8.21551	2.40929	0.00811433	**
49	19-day-old	Infected	L	September	1.63	August	0.403333	10.9377	2.18061	0.996977		10.9377	2.18061	0.00604595	**
50	19-day-old	Infected	A	June	3.27	May	0.463333	21.7986	2.13567	0.999244		21.7986	2.13567	0.00151265	**
51	19-day-old	Infected	A	July	4.86	May	0.463333	27.2786	2.08559	0.999465		27.2786	2.08559	0.0010698	**
52	19-day-old	Infected	A	August	0.436667	May	0.463333	-1.06904	2.56	0.187682		-1.06904	2.56	0.375365
53	19-day-old	Infected	A	September	2.33667	May	0.463333	15.4219	2.15302	0.998477		15.4219	2.15302	0.00304604	**
54	19-day-old	Infected	A	July	4.86	June	3.27	7.80814	3.8045	0.99911		7.80814	3.8045	0.00177945	**
55	19-day-old	Infected	A	August	0.436667	June	3.27	-22.3221	2.0194	0.00095396	***	-22.3221	2.0194	0.00190792	**
56	19-day-old	Infected	A	September	2.33667	June	3.27	-5.36678	3.98553	0.00293997	**	-5.36678	3.98553	0.00587995	**
57	19-day-old	Infected	A	August	0.436667	July	4.86	-27.694	2.01223	0.000629765	***	-27.694	2.01223	0.00125953	**
58	19-day-old	Infected	A	September	2.33667	July	4.86	-12.6731	3.70326	0.0001742	***	-12.6731	3.70326	0.0003484	***
59	19-day-old	Infected	A	September	2.33667	August	0.436667	15.8948	2.02189	0.998122		15.8948	2.02189	0.00375673	**
60	28-day-old	Healthy	L	June	1.16667	May	1.26	-0.599008	3.29924	0.293913		-0.599008	3.29924	0.587826
61	28-day-old	Healthy	L	July	1.63	May	1.26	2.71541	2.18756	0.948637		2.71541	2.18756	0.102727
62	28-day-old	Healthy	L	August	0.34	May	1.26	-6.88281	2.03007	0.00983806	**	-6.88281	2.03007	0.0196761	*
63	28-day-old	Healthy	L	September	1.08333	May	1.26	-1.26803	2.37509	0.157428		-1.26803	2.37509	0.314857
64	28-day-old	Healthy	L	July	1.63	June	1.16667	5.39425	2.50121	0.990189		5.39425	2.50121	0.0196215	*
65	28-day-old	Healthy	L	August	0.34	June	1.16667	-10.1161	2.08146	0.00420504	**	-10.1161	2.08146	0.00841008	**
66	28-day-old	Healthy	L	September	1.08333	June	1.16667	-0.919018	2.96223	0.213322		-0.919018	2.96223	0.426644
67	28-day-old	Healthy	L	August	0.34	July	1.63	-41.4908	2.62402	4.51221e-05	***	-41.4908	2.62402	9.02441e-05	***
68	28-day-old	Healthy	L	September	1.08333	July	1.63	-10.9091	3.59361	0.000349126	***	-10.9091	3.59361	0.000698252	***
69	28-day-old	Healthy	L	September	1.08333	August	0.34	17.4667	2.31589	0.999177		17.4667	2.31589	0.00164631	**
70	28-day-old	Healthy	A	June	3.85333	May	5.74333	-4.09977	3.20996	0.0115191	*	-4.09977	3.20996	0.0230382	*
71	28-day-old	Healthy	A	July	4.47667	May	5.74333	-2.93526	2.66593	0.0351027	*	-2.93526	2.66593	0.0702053
72	28-day-old	Healthy	A	August	0.4	May	5.74333	-13.3956	2.00335	0.00274532	**	-13.3956	2.00335	0.00549064	**
73	28-day-old	Healthy	A	September	1.93667	May	5.74333	-7.12985	3.94742	0.00107547	**	-7.12985	3.94742	0.00215094	**
74	28-day-old	Healthy	A	July	4.47667	June	3.85333	2.19303	3.61671	0.949714		2.19303	3.61671	0.100571
75	28-day-old	Healthy	A	August	0.4	June	3.85333	-14.9053	2.00996	0.00219019	**	-14.9053	2.00996	0.00438038	**
76	28-day-old	Healthy	A	September	1.93667	June	3.85333	-4.52237	3.43919	0.0074985	**	-4.52237	3.43919	0.014997	*
77	28-day-old	Healthy	A	August	0.4	July	4.47667	-24.638	2.01958	0.000781635	***	-24.638	2.01958	0.00156327	**
78	28-day-old	Healthy	A	September	1.93667	July	4.47667	-6.48681	2.82581	0.00445372	**	-6.48681	2.82581	0.00890745	**
79	28-day-old	Healthy	A	September	1.93667	August	0.4	4.32545	2.00423	0.975337		4.32545	2.00423	0.0493264	*
80	28-day-old	Infected	L	June	2.06667	May	1.71333	2.05525	2.50768	0.925113		2.05525	2.50768	0.149773
81	28-day-old	Infected	L	July	3.13	May	1.71333	8.08827	2.48745	0.99621		8.08827	2.48745	0.00758063	**
82	28-day-old	Infected	L	August	1.05667	May	1.71333	-10.6681	2.47974	0.00195679	**	-10.6681	2.47974	0.00391357	**
83	28-day-old	Infected	L	September	1.10333	May	1.71333	-7.0023	3.95234	0.00114458	**	-7.0023	3.95234	0.00228916	**
84	28-day-old	Infected	L	July	3.13	June	2.06667	4.59815	3.99824	0.994972		4.59815	3.99824	0.0100554	*
85	28-day-old	Infected	L	August	1.05667	June	2.06667	-6.194	2.0628	0.0116322	*	-6.194	2.0628	0.0232644	*
86	28-day-old	Infected	L	September	1.10333	June	2.06667	-5.52611	2.62723	0.00820823	**	-5.52611	2.62723	0.0164165	*
87	28-day-old	Infected	L	August	1.05667	July	3.13	-12.455	2.06022	0.00285241	**	-12.455	2.06022	0.00570481	**
88	28-day-old	Infected	L	September	1.10333	July	3.13	-11.417	2.60267	0.00135447	**	-11.417	2.60267	0.00270894	**
89	28-day-old	Infected	L	September	1.10333	August	1.05667	0.686406	2.38681	0.723448		0.686406	2.38681	0.553104
90	28-day-old	Infected	A	June	12.6833	May	1.48	16.6087	2.0816	0.998487		16.6087	2.0816	0.00302552	**
91	28-day-old	Infected	A	July	7.36333	May	1.48	21.3677	2.53567	0.999687		21.3677	2.53567	0.000625398	***
92	28-day-old	Infected	A	August	1.49333	May	1.48	0.084591	3.733	0.531537		0.084591	3.733	0.936927
93	28-day-old	Infected	A	September	3.63	May	1.48	7.14553	2.44148	0.994598		7.14553	2.44148	0.0108046	*
94	28-day-old	Infected	A	July	7.36333	June	12.6833	-7.43041	2.58532	0.00411945	**	-7.43041	2.58532	0.0082389	**
95	28-day-old	Infected	A	August	1.49333	June	12.6833	-16.4691	2.14106	0.00135713	**	-16.4691	2.14106	0.00271426	**
96	28-day-old	Infected	A	September	3.63	June	12.6833	-12.467	2.70691	0.000904839	***	-12.467	2.70691	0.00180968	**
97	28-day-old	Infected	A	August	1.49333	July	7.36333	-20.4422	2.89423	0.000160238	***	-20.4422	2.89423	0.000320476	***
98	28-day-old	Infected	A	September	3.63	July	7.36333	-9.69961	3.96088	0.000331746	***	-9.69961	3.96088	0.000663492	***
99	28-day-old	Infected	A	September	3.63	August	1.49333	6.85415	2.7455	0.995802		6.85415	2.7455	0.00839632	**

## Sheet: Oxidative stress_Month
								One-sided t-Welch test				Two-sided t-Welch test
	Age (Day old)	Healthy	Group	Month1	Month1 (mean)	Month2	Month2 (mean)	t-statistic	df	p-value	Signif.	t-statistic	df	p-value	Signif.
0	1-day-old	Healthy	LA	June	5.79	May	5.20667	6.29839	2.34067	0.99187		6.29839	2.34067	0.0162603	*
1	1-day-old	Healthy	LA	July	6.99333	May	5.20667	39.0918	3.56111	0.999996		39.0918	3.56111	8.074e-06	***
2	1-day-old	Healthy	LA	August	6.14667	May	5.20667	22.8732	3.85002	0.999985		22.8732	3.85002	2.94986e-05	***
3	1-day-old	Healthy	LA	September	5.88667	May	5.20667	10.3833	2.72522	0.998568		10.3833	2.72522	0.00286465	**
4	1-day-old	Healthy	LA	July	6.99333	June	5.79	12.4705	2.6924	0.999073		12.4705	2.6924	0.00185333	**
5	1-day-old	Healthy	LA	August	6.14667	June	5.79	3.7783	2.5037	0.977914		3.7783	2.5037	0.0441713	*
6	1-day-old	Healthy	LA	September	5.88667	June	5.79	0.900986	3.5124	0.787464		0.900986	3.5124	0.425072
7	1-day-old	Healthy	LA	August	6.14667	July	6.99333	-17.2031	3.89381	4.047e-05	***	-17.2031	3.89381	8.09399e-05	***
8	1-day-old	Healthy	LA	September	5.88667	July	6.99333	-15.616	3.35601	0.000149514	***	-15.616	3.35601	0.000299029	***
9	1-day-old	Healthy	LA	September	5.88667	August	6.14667	-3.82426	3.03858	0.0153905	*	-3.82426	3.03858	0.030781	*
10	1-day-old	Infected	LA	June	4.01333	May	6.04667	-11.4103	2.22243	0.0025669	**	-11.4103	2.22243	0.0051338	**
11	1-day-old	Infected	LA	July	7.37333	May	6.04667	7.58956	2.06352	0.992255		7.58956	2.06352	0.01549	*
12	1-day-old	Infected	LA	August	4.60667	May	6.04667	-8.01789	2.28811	0.00506202	**	-8.01789	2.28811	0.010124	*
13	1-day-old	Infected	LA	September	5.47	May	6.04667	-3.19822	2.3215	0.0350797	*	-3.19822	2.3215	0.0701594
14	1-day-old	Infected	LA	July	7.37333	June	4.01333	72.3702	3.05363	0.999998		72.3702	3.05363	4.85349e-06	***
15	1-day-old	Infected	LA	August	4.60667	June	4.01333	9.55554	3.93384	0.999637		9.55554	3.93384	0.000726125	***
16	1-day-old	Infected	LA	September	5.47	June	4.01333	22.7185	3.86931	0.999985		22.7185	3.86931	2.90911e-05	***
17	1-day-old	Infected	LA	August	4.60667	July	7.37333	-53.6882	2.83725	1.17707e-05	***	-53.6882	2.83725	2.35415e-05	***
18	1-day-old	Infected	LA	September	5.47	July	7.37333	-35.2765	2.75623	4.81561e-05	***	-35.2765	2.75623	9.63122e-05	***
19	1-day-old	Infected	LA	September	5.47	August	4.60667	12.7138	3.98775	0.999888		12.7138	3.98775	0.000224506	***
20	19-day-old	Healthy	L	June	5.13667	May	3.88	9.58819	2.39135	0.997102		9.58819	2.39135	0.00579558	**
21	19-day-old	Healthy	L	July	4.09333	May	3.88	1.63406	2.35813	0.887622		1.63406	2.35813	0.224755
22	19-day-old	Healthy	L	August	6.76	May	3.88	16.9314	3.97415	0.999963		16.9314	3.97415	7.46623e-05	***
23	19-day-old	Healthy	L	September	4.79667	May	3.88	6.914	2.48993	0.994489		6.914	2.48993	0.0110216	*
24	19-day-old	Healthy	L	July	4.09333	June	5.13667	-19.1913	3.99188	2.20559e-05	***	-19.1913	3.99188	4.41118e-05	***
25	19-day-old	Healthy	L	August	6.76	June	5.13667	13.3237	2.45831	0.998819		13.3237	2.45831	0.00236197	**
26	19-day-old	Healthy	L	September	4.79667	June	5.13667	-5.75619	3.9481	0.00235082	**	-5.75619	3.9481	0.00470164	**
27	19-day-old	Healthy	L	August	6.76	July	4.09333	21.986	2.41967	0.99962		21.986	2.41967	0.000760298	***
28	19-day-old	Healthy	L	September	4.79667	July	4.09333	12.1417	3.90144	0.999848		12.1417	3.90144	0.000304409	***
29	19-day-old	Healthy	L	September	4.79667	August	6.76	-15.9015	2.57256	0.000612493	***	-15.9015	2.57256	0.00122499	**
30	19-day-old	Healthy	A	June	8.43333	May	8.40667	0.0367224	2.10644	0.513054		0.0367224	2.10644	0.973892
31	19-day-old	Healthy	A	July	7.00333	May	8.40667	-1.9496	2.03487	0.0941766		-1.9496	2.03487	0.188353
32	19-day-old	Healthy	A	August	7.05	May	8.40667	-1.77334	2.5472	0.095174		-1.77334	2.5472	0.190348
33	19-day-old	Healthy	A	September	5.69	May	8.40667	-3.04251	3.69266	0.021264	*	-3.04251	3.69266	0.042528	*
34	19-day-old	Healthy	A	July	7.00333	June	8.43333	-10.6128	3.18274	0.000684757	***	-10.6128	3.18274	0.00136951	**
35	19-day-old	Healthy	A	August	7.05	June	8.43333	-4.73613	2.7369	0.0109399	*	-4.73613	2.7369	0.0218799	*
36	19-day-old	Healthy	A	September	5.69	June	8.43333	-5.03122	2.19245	0.0153992	*	-5.03122	2.19245	0.0307984	*
37	19-day-old	Healthy	A	August	7.05	July	7.00333	0.169154	2.24907	0.560156		0.169154	2.24907	0.879688
38	19-day-old	Healthy	A	September	5.69	July	7.00333	-2.44678	2.06313	0.0651971		-2.44678	2.06313	0.130394
39	19-day-old	Healthy	A	September	5.69	August	7.05	-2.28172	2.94965	0.0541362		-2.28172	2.94965	0.108272
40	19-day-old	Infected	L	June	4.77333	May	4.72	0.722806	3.05778	0.739427		0.722806	3.05778	0.521146
41	19-day-old	Infected	L	July	5.83	May	4.72	12.5149	3.97687	0.999879		12.5149	3.97687	0.000242618	***
42	19-day-old	Infected	L	August	5.19	May	4.72	3.97696	3.46298	0.98914		3.97696	3.46298	0.0217197	*
43	19-day-old	Infected	L	September	5.82	May	4.72	1.76716	2.04418	0.891743		1.76716	2.04418	0.216515
44	19-day-old	Infected	L	July	5.83	June	4.77333	15.1815	3.2	0.999784		15.1815	3.2	0.000432737	***
45	19-day-old	Infected	L	August	5.19	June	4.77333	3.98283	2.49013	0.980167		3.98283	2.49013	0.0396654	*
46	19-day-old	Infected	L	September	5.82	June	4.77333	1.68807	2.01264	0.883664		1.68807	2.01264	0.232673
47	19-day-old	Infected	L	August	5.19	July	5.83	-5.53565	3.31054	0.00445539	**	-5.53565	3.31054	0.00891077	**
48	19-day-old	Infected	L	September	5.82	July	5.83	-0.0160775	2.03792	0.494304		-0.0160775	2.03792	0.988608
49	19-day-old	Infected	L	September	5.82	August	5.19	1.00499	2.10153	0.791835		1.00499	2.10153	0.41633
50	19-day-old	Infected	A	June	8.99	May	9.59667	-0.882	2.06035	0.234229		-0.882	2.06035	0.468459
51	19-day-old	Infected	A	July	9.63667	May	9.59667	0.05844	2.02069	0.520668		0.05844	2.02069	0.958664
52	19-day-old	Infected	A	August	7.20333	May	9.59667	-3.4838	2.05044	0.0354273	*	-3.4838	2.05044	0.0708545
53	19-day-old	Infected	A	September	6.83333	May	9.59667	-4.0177	2.05987	0.0270027	*	-4.0177	2.05987	0.0540054
54	19-day-old	Infected	A	July	9.63667	June	8.99	6.65415	3.22705	0.997257		6.65415	3.22705	0.00548598	**
55	19-day-old	Infected	A	August	7.20333	June	8.99	-15.724	3.96821	5.04152e-05	***	-15.724	3.96821	0.00010083	***
56	19-day-old	Infected	A	September	6.83333	June	8.99	-18.2199	3.99994	2.66878e-05	***	-18.2199	3.99994	5.33756e-05	***
57	19-day-old	Infected	A	August	7.20333	July	9.63667	-26.7272	3.4045	2.22934e-05	***	-26.7272	3.4045	4.45867e-05	***
58	19-day-old	Infected	A	September	6.83333	July	9.63667	-28.9313	3.23474	2.55961e-05	***	-28.9313	3.23474	5.11923e-05	***
59	19-day-old	Infected	A	September	6.83333	August	7.20333	-3.26329	3.97093	0.0156582	*	-3.26329	3.97093	0.0313164	*
60	28-day-old	Healthy	L	June	4.77333	May	4.52667	2.52779	2.65785	0.951809		2.52779	2.65785	0.0963826
61	28-day-old	Healthy	L	July	3.73667	May	4.52667	-5.65409	3.89321	0.00261385	**	-5.65409	3.89321	0.00522769	**
62	28-day-old	Healthy	L	August	4.26333	May	4.52667	-2.6392	2.84758	0.041037	*	-2.6392	2.84758	0.0820739
63	28-day-old	Healthy	L	September	4.86667	May	4.52667	3.1538	3.44464	0.978859		3.1538	3.44464	0.0422825	*
64	28-day-old	Healthy	L	July	3.73667	June	4.77333	-9.17887	2.47737	0.00283031	**	-9.17887	2.47737	0.00566062	**
65	28-day-old	Healthy	L	August	4.26333	June	4.77333	-9.0313	3.92748	0.000453011	***	-9.0313	3.92748	0.000906022	***
66	28-day-old	Healthy	L	September	4.86667	June	4.77333	1.33942	3.36969	0.868191		1.33942	3.36969	0.263618
67	28-day-old	Healthy	L	August	4.26333	July	3.73667	4.58598	2.62098	0.987018		4.58598	2.62098	0.025964	*
68	28-day-old	Healthy	L	September	4.86667	July	3.73667	9.27116	3.11818	0.998866		9.27116	3.11818	0.00226784	**
69	28-day-old	Healthy	L	September	4.86667	August	4.26333	8.29612	3.63866	0.99914		8.29612	3.63866	0.00171994	**
70	28-day-old	Healthy	A	June	6.24333	May	6.65	-1.78948	3.25154	0.0821626		-1.78948	3.25154	0.164325
71	28-day-old	Healthy	A	July	2.45	May	6.65	-24.3846	3.96468	9.04299e-06	***	-24.3846	3.96468	1.8086e-05	***
72	28-day-old	Healthy	A	August	7.27333	May	6.65	3.4967	3.90669	0.987027		3.4967	3.90669	0.0259457	*
73	28-day-old	Healthy	A	September	9.03	May	6.65	11.7302	3.56931	0.99972		11.7302	3.56931	0.000560784	***
74	28-day-old	Healthy	A	July	2.45	June	6.24333	-16.2571	3.43952	0.000112422	***	-16.2571	3.43952	0.000224845	***
75	28-day-old	Healthy	A	August	7.27333	June	6.24333	4.33111	3.56063	0.992065		4.33111	3.56063	0.0158701	*
76	28-day-old	Healthy	A	September	9.03	June	6.24333	10.8517	3.90151	0.999767		10.8517	3.90151	0.000466857	***
77	28-day-old	Healthy	A	August	7.27333	July	2.45	25.9387	3.98515	0.999993		25.9387	3.98515	1.35557e-05	***
78	28-day-old	Healthy	A	September	9.03	July	2.45	31.3808	3.74387	0.999994		31.3808	3.74387	1.1323e-05	***
79	28-day-old	Healthy	A	September	9.03	August	7.27333	8.18358	3.84054	0.999279		8.18358	3.84054	0.0014427	**
80	28-day-old	Infected	L	June	4.3	May	3.96667	0.990536	2.08044	0.788582		0.990536	2.08044	0.422837
81	28-day-old	Infected	L	July	6.56667	May	3.96667	7.72808	2.07844	0.992686		7.72808	2.07844	0.0146289	*
82	28-day-old	Infected	L	August	4.63667	May	3.96667	1.95413	2.235	0.911837		1.95413	2.235	0.176327
83	28-day-old	Infected	L	September	5.20667	May	3.96667	3.65568	2.14554	0.969738		3.65568	2.14554	0.0605249
84	28-day-old	Infected	L	July	6.56667	June	4.3	34.1282	3.99937	0.999998		34.1282	3.99937	4.40443e-06	***
85	28-day-old	Infected	L	August	4.63667	June	4.3	3.59342	3.22264	0.983576		3.59342	3.22264	0.0328485	*
86	28-day-old	Infected	L	September	5.20667	June	4.3	11.4431	3.69266	0.999744		11.4431	3.69266	0.00051222	***
87	28-day-old	Infected	L	August	4.63667	July	6.56667	-20.6654	3.19837	8.15931e-05	***	-20.6654	3.19837	0.000163186	***
88	28-day-old	Infected	L	September	5.20667	July	6.56667	-17.2411	3.66972	6.01808e-05	***	-17.2411	3.66972	0.000120362	***
89	28-day-old	Infected	L	September	5.20667	August	4.63667	5.53923	3.78881	0.996959		5.53923	3.78881	0.00608165	**
90	28-day-old	Infected	A	June	7.98333	May	7.63	0.457139	2.10084	0.654743		0.457139	2.10084	0.690514
91	28-day-old	Infected	A	July	3.35	May	7.63	-21.8413	3.79171	1.98153e-05	***	-21.8413	3.79171	3.96307e-05	***
92	28-day-old	Infected	A	August	7.56333	May	7.63	-0.470882	3.28449	0.333627		-0.470882	3.28449	0.667253
93	28-day-old	Infected	A	September	9.6	May	7.63	12.1862	3.93846	0.999858		12.1862	3.93846	0.000284474	***
94	28-day-old	Infected	A	July	3.35	June	7.98333	-5.9499	2.16242	0.0112419	*	-5.9499	2.16242	0.0224838	*
95	28-day-old	Infected	A	August	7.56333	June	7.98333	-0.547697	2.03668	0.318993		-0.547697	2.03668	0.637986
96	28-day-old	Infected	A	September	9.6	June	7.98333	2.09737	2.07845	0.916978		2.09737	2.07845	0.166044
97	28-day-old	Infected	A	August	7.56333	July	3.35	24.7226	2.85837	0.999899		24.7226	2.85837	0.000201459	***
98	28-day-old	Infected	A	September	9.6	July	3.35	33.3442	3.56537	0.999993		33.3442	3.56537	1.40562e-05	***
99	28-day-old	Infected	A	September	9.6	August	7.56333	15.7236	3.53449	0.999894		15.7236	3.53449	0.000212978	***

## Sheet: PO activity_Month
								One-sided t-Welch test				Two-sided t-Welch test
	Age (Day old)	Healthy	Group	Month1	Month1 (mean)	Month2	Month2 (mean)	t-statistic	df	p-value	Signif.	t-statistic	df	p-value	Signif.
0	1-day-old	Healthy	LA	June	0.094	May	0.09	288230376151712	4	1		288230376151712	4	8.69345e-58	***
1	1-day-old	Healthy	LA	July	0.106667	May	0.09	5	2	0.981125		5	2	0.0377496	*
2	1-day-old	Healthy	LA	August	0.143333	May	0.09	6.57596	2	0.988824		6.57596	2	0.0223526	*
3	1-day-old	Healthy	LA	September	0.129333	May	0.09	6.63802	2	0.989025		6.63802	2	0.0219502	*
4	1-day-old	Healthy	LA	July	0.106667	June	0.094	3.8	2	0.9686		3.8	2	0.0627991
5	1-day-old	Healthy	LA	August	0.143333	June	0.094	6.08276	2	0.987011		6.08276	2	0.0259785	*
6	1-day-old	Healthy	LA	September	0.129333	June	0.094	5.96297	2	0.986505		5.96297	2	0.0269905	*
7	1-day-old	Healthy	LA	August	0.143333	July	0.106667	4.18157	2.65693	0.984252		4.18157	2.65693	0.0314968	*
8	1-day-old	Healthy	LA	September	0.129333	July	0.106667	3.33397	3.1506	0.979264		3.33397	3.1506	0.0414727	*
9	1-day-old	Healthy	LA	September	0.129333	August	0.143333	-1.39382	3.66168	0.120995		-1.39382	3.66168	0.241991
10	1-day-old	Infected	LA	June	0.115333	May	0.0906667	2.43971	2.23877	0.939275		2.43971	2.23877	0.12145
11	1-day-old	Infected	LA	July	0.09	May	0.0906667	-0.27735	2	0.403775		-0.27735	2	0.80755
12	1-day-old	Infected	LA	August	0.0913333	May	0.0906667	0.176777	3.86415	0.56572		0.176777	3.86415	0.86856
13	1-day-old	Infected	LA	September	0.0853333	May	0.0906667	-2.13809	2.30588	0.0744074		-2.13809	2.30588	0.148815
14	1-day-old	Infected	LA	July	0.09	June	0.115333	-2.57961	2	0.0615644		-2.57961	2	0.123129
15	1-day-old	Infected	LA	August	0.0913333	June	0.115333	-2.3434	2.34757	0.0624911		-2.3434	2.34757	0.124982
16	1-day-old	Infected	LA	September	0.0853333	June	0.115333	-3.04778	2.01843	0.0459275	*	-3.04778	2.01843	0.0918551
17	1-day-old	Infected	LA	August	0.0913333	July	0.09	0.458831	2	0.654303		0.458831	2	0.691393
18	1-day-old	Infected	LA	September	0.0853333	July	0.09	-7	2	0.00990197	**	-7	2	0.0198039	*
19	1-day-old	Infected	LA	September	0.0853333	August	0.0913333	-2.01246	2.20994	0.0847844		-2.01246	2.20994	0.169569
20	19-day-old	Healthy	L	June	0.157333	May	0.092	4.59937	3.17175	0.991455		4.59937	3.17175	0.0170903	*
21	19-day-old	Healthy	L	July	0.146667	May	0.092	5.64511	3.98916	0.997556		5.64511	3.98916	0.00488871	**
22	19-day-old	Healthy	L	August	0.338	May	0.092	25.8352	3.9691	0.999993		25.8352	3.9691	1.42621e-05	***
23	19-day-old	Healthy	L	September	1.79533	May	0.092	11.1021	2.0084	0.996051		11.1021	2.0084	0.00789775	**
24	19-day-old	Healthy	L	July	0.146667	June	0.157333	-0.760183	3.07482	0.250598		-0.760183	3.07482	0.501196
25	19-day-old	Healthy	L	August	0.338	June	0.157333	12.9785	3.01028	0.999515		12.9785	3.01028	0.000970827	***
26	19-day-old	Healthy	L	September	1.79533	June	0.157333	10.6529	2.02596	0.995842		10.6529	2.02596	0.00831663	**
27	19-day-old	Healthy	L	August	0.338	July	0.146667	20.6587	3.99475	0.999984		20.6587	3.99475	3.27675e-05	***
28	19-day-old	Healthy	L	September	1.79533	July	0.146667	10.7469	2.00757	0.995782		10.7469	2.00757	0.00843605	**
29	19-day-old	Healthy	L	September	1.79533	August	0.338	9.50031	2.00704	0.994612		9.50031	2.00704	0.0107757	*
30	19-day-old	Healthy	A	June	0.614667	May	0.0893333	9.35975	2.00056	0.994394		9.35975	2.00056	0.0112129	*
31	19-day-old	Healthy	A	July	3.64	May	0.0893333	28.0409	2.00011	0.999366		28.0409	2.00011	0.00126899	**
32	19-day-old	Healthy	A	August	0.66	May	0.0893333	5.48166	2.00016	0.98415		5.48166	2.00016	0.0316995	*
33	19-day-old	Healthy	A	September	3.27267	May	0.0893333	49.9541	2.00044	0.9998		49.9541	2.00044	0.000399923	***
34	19-day-old	Healthy	A	July	3.64	June	0.614667	21.8431	2.75661	0.99982		21.8431	2.75661	0.000359262	***
35	19-day-old	Healthy	A	August	0.66	June	0.614667	0.383313	3.07201	0.63676		0.383313	3.07201	0.726481
36	19-day-old	Healthy	A	September	3.27267	June	0.614667	31.3026	3.93719	0.999996		31.3026	3.93719	7.20259e-06	***
37	19-day-old	Healthy	A	August	0.66	July	3.64	-18.1793	3.85582	3.5092e-05	***	-18.1793	3.85582	7.0184e-05	***
38	19-day-old	Healthy	A	September	3.27267	July	3.64	-2.59137	2.95195	0.0411602	*	-2.59137	2.95195	0.0823204
39	19-day-old	Healthy	A	September	3.27267	August	0.66	21.4054	3.3142	0.999943		21.4054	3.3142	0.00011427	***
40	19-day-old	Infected	L	June	0.172667	May	0.09	12.2181	3.2618	0.99961		12.2181	3.2618	0.000779478	***
41	19-day-old	Infected	L	July	0.816667	May	0.09	35.3271	2.11666	0.999715		35.3271	2.11666	0.000570997	***
42	19-day-old	Infected	L	August	0.785333	May	0.09	5.62773	2.00315	0.984976		5.62773	2.00315	0.030047	*
43	19-day-old	Infected	L	September	0.498667	May	0.09	3.48076	2.00349	0.963318		3.48076	2.00349	0.0733648
44	19-day-old	Infected	L	July	0.816667	June	0.172667	30.5323	2.32644	0.999779		30.5323	2.32644	0.000441068	***
45	19-day-old	Infected	L	August	0.785333	June	0.172667	4.95513	2.00886	0.980972		4.95513	2.00886	0.0380558	*
46	19-day-old	Infected	L	September	0.498667	June	0.172667	2.77447	2.00981	0.945759		2.77447	2.00981	0.108482
47	19-day-old	Infected	L	August	0.785333	July	0.816667	-0.250347	2.10773	0.412312		-0.250347	2.10773	0.824623
48	19-day-old	Infected	L	September	0.498667	July	0.816667	-2.67014	2.11929	0.0547292		-2.67014	2.11929	0.109458
49	19-day-old	Infected	L	September	0.498667	August	0.785333	-1.6826	3.98961	0.0839638		-1.6826	3.98961	0.167928
50	19-day-old	Infected	A	June	3.39333	May	0.151333	65.4953	2.03808	0.999898		65.4953	2.03808	0.000203779	***
51	19-day-old	Infected	A	July	3.66667	May	0.151333	23.9368	2.00429	0.999139		23.9368	2.00429	0.00172198	**
52	19-day-old	Infected	A	August	2.69867	May	0.151333	66.5857	2.06416	0.99991		66.5857	2.06416	0.000179714	***
53	19-day-old	Infected	A	September	3.19067	May	0.151333	51.8437	2.02708	0.99983		51.8437	2.02708	0.000340144	***
54	19-day-old	Infected	A	July	3.66667	June	3.39333	1.76541	2.44498	0.901953		1.76541	2.44498	0.196094
55	19-day-old	Infected	A	August	2.69867	June	3.39333	-11.1701	3.75558	0.000255883	***	-11.1701	3.75558	0.000511767	***
56	19-day-old	Infected	A	September	3.19067	June	3.39333	-2.65181	3.88903	0.0292781	*	-2.65181	3.88903	0.0585562
57	19-day-old	Infected	A	August	2.69867	July	3.66667	-6.3849	2.26625	0.00859329	**	-6.3849	2.26625	0.0171866	*
58	19-day-old	Infected	A	September	3.19067	July	3.66667	-3.01301	2.61829	0.0339295	*	-3.01301	2.61829	0.067859
59	19-day-old	Infected	A	September	3.19067	August	2.69867	7.06164	3.43272	0.998152		7.06164	3.43272	0.00369523	**
60	28-day-old	Healthy	L	June	0.138	May	0.0853333	6.49376	2.02721	0.988932		6.49376	2.02721	0.0221364	*
61	28-day-old	Healthy	L	July	0.266667	May	0.0853333	3.46111	2.00065	0.96287		3.46111	2.00065	0.0742601
62	28-day-old	Healthy	L	August	0.312667	May	0.0853333	5.24367	2.00095	0.982768		5.24367	2.00095	0.0344633	*
63	28-day-old	Healthy	L	September	0.629333	May	0.0853333	12.5882	2.00095	0.99688		12.5882	2.00095	0.00624032	**
64	28-day-old	Healthy	L	July	0.266667	June	0.138	2.42734	2.09517	0.934868		2.42734	2.09517	0.130264
65	28-day-old	Healthy	L	August	0.312667	June	0.138	3.96107	2.1389	0.97395		3.96107	2.1389	0.0520992
66	28-day-old	Healthy	L	September	0.629333	June	0.138	11.1769	2.1398	0.996904		11.1769	2.1398	0.00619184	**
67	28-day-old	Healthy	L	August	0.312667	July	0.266667	0.676503	3.86463	0.731479		0.676503	3.86463	0.537042
68	28-day-old	Healthy	L	September	0.629333	July	0.266667	5.34052	3.86028	0.996728		5.34052	3.86028	0.00654459	**
69	28-day-old	Healthy	L	September	0.629333	August	0.312667	5.17375	3.99996	0.996683		5.17375	3.99996	0.00663499	**
70	28-day-old	Healthy	A	June	0.55	May	0.539333	0.0845485	3.92189	0.53162		0.0845485	3.92189	0.93676
71	28-day-old	Healthy	A	July	4	May	0.539333	33.8235	3.65783	0.999995		33.8235	3.65783	1.06015e-05	***
72	28-day-old	Healthy	A	August	1.71667	May	0.539333	2.92684	2.17608	0.954912		2.92684	2.17608	0.0901757
73	28-day-old	Healthy	A	September	1.35	May	0.539333	9.35385	2.39177	0.996931		9.35385	2.39177	0.00613767	**
74	28-day-old	Healthy	A	July	4	June	0.55	30.5961	3.37953	0.999985		30.5961	3.37953	2.99536e-05	***
75	28-day-old	Healthy	A	August	1.71667	June	0.55	2.88039	2.23359	0.954962		2.88039	2.23359	0.0900765
76	28-day-old	Healthy	A	September	1.35	June	0.55	8.09887	2.29611	0.995104		8.09887	2.29611	0.00979119	**
77	28-day-old	Healthy	A	August	1.71667	July	4	-5.73334	2.09373	0.013092	*	-5.73334	2.09373	0.0261839	*
78	28-day-old	Healthy	A	September	1.35	July	4	-40.3683	2.71932	3.69103e-05	***	-40.3683	2.71932	7.38206e-05	***
79	28-day-old	Healthy	A	September	1.35	August	1.71667	-0.929388	2.01745	0.225037		-0.929388	2.01745	0.450073
80	28-day-old	Infected	L	June	0.262667	May	0.11	3.82892	3.98451	0.990615		3.82892	3.98451	0.0187698	*
81	28-day-old	Infected	L	July	2.87667	May	0.11	49.2445	3.12865	0.999994		49.2445	3.12865	1.25746e-05	***
82	28-day-old	Infected	L	August	0.284667	May	0.11	5.82942	2.78528	0.993841		5.82942	2.78528	0.0123181	*
83	28-day-old	Infected	L	September	1.14067	May	0.11	31.7902	3.40461	0.999988		31.7902	3.40461	2.47412e-05	***
84	28-day-old	Infected	L	July	2.87667	June	0.262667	45.8135	3.24786	0.999994		45.8135	3.24786	1.11799e-05	***
85	28-day-old	Infected	L	August	0.284667	June	0.262667	0.696786	2.69931	0.729426		0.696786	2.69931	0.541147
86	28-day-old	Infected	L	September	1.14067	June	0.262667	25.8883	3.28052	0.999967		25.8883	3.28052	6.59303e-05	***
87	28-day-old	Infected	L	August	0.284667	July	2.87667	-51.1934	2.2519	8.42189e-05	***	-51.1934	2.2519	0.000168438	***
88	28-day-old	Infected	L	September	1.14067	July	2.87667	-33.3053	2.49925	0.000112352	***	-33.3053	2.49925	0.000224704	***
89	28-day-old	Infected	L	September	1.14067	August	0.284667	39.9886	3.5972	0.999997		39.9886	3.5972	6.76337e-06	***
90	28-day-old	Infected	A	June	2.96933	May	3.55667	-13.8197	3.88793	9.4732e-05	***	-13.8197	3.88793	0.000189464	***
91	28-day-old	Infected	A	July	3.75	May	3.55667	2.56306	2.86697	0.956576		2.56306	2.86697	0.0868485
92	28-day-old	Infected	A	August	3.392	May	3.55667	-2.84907	3.52409	0.0269466	*	-2.84907	3.52409	0.0538933
93	28-day-old	Infected	A	September	1.65	May	3.55667	-38.2731	3.91354	1.73816e-06	***	-38.2731	3.91354	3.47633e-06	***
94	28-day-old	Infected	A	July	3.75	June	2.96933	10.6402	2.63077	0.998447		10.6402	2.63077	0.00310528	**
95	28-day-old	Infected	A	August	3.392	June	2.96933	7.67372	3.18536	0.998144		7.67372	3.18536	0.00371226	**
96	28-day-old	Infected	A	September	1.65	June	2.96933	-28.2888	3.6481	1.04017e-05	***	-28.2888	3.6481	2.08034e-05	***
97	28-day-old	Infected	A	August	3.392	July	3.75	-4.30441	3.58632	0.00796572	**	-4.30441	3.58632	0.0159314	*
98	28-day-old	Infected	A	September	1.65	July	3.75	-26.9793	3.12412	4.15976e-05	***	-26.9793	3.12412	8.31953e-05	***
99	28-day-old	Infected	A	September	1.65	August	3.392	-28.6023	3.79655	7.08443e-06	***	-28.6023	3.79655	1.41689e-05	***
